# Supplementary material for: In Silico Prediction and Validation of the Permeability of Small Molecules Across the Blood–Brain Barrier
Source: Int J Mol Sci. 2026 Jan 31;27(3):1427. doi: 10.3390/ijms27031427 (PMC12898448; doi:10.3390/ijms27031427)
Supplement: Supplementary file 1 [file ijms-27-01427-s001.zip]

Archive with 1 entries (1 files):
- ijms-4006691-supplementary.pdf
